# Supplementary material for: Emphysematous cystitis in an elderly Japanese patient with type 2 diabetes mellitus
Source: Clin Case Rep. 2019 Feb 6;7(3):585–6. doi: 10.1002/ccr3.2028 (PMC6406141; doi:10.1002/ccr3.2028)
Supplement: Supplementary file 1 [file CCR3-7-585-s001.xlsx]

## Sheet: Sheet2
Case No.	Case report in Japan	First author	Age	Sex	Alive	Dead	Chief complaint	Causative bacteria	Antibiotics	Catheterization	Complications	Underlying disease/Past history
1	In the present study		85	Female		○	fever, coma	E.coli	meropenem	used	septic shock	type 2 diabetes mellitus
2	Palliative Care Research. 2018; 13: 77-81.	Asai Y	72	Male		○	coma	E.coli, K.penumoniae, E.faecalis	ceftriaxone	used	（－）	diabetes mellitus, non-small-cell lung cancer (cartinomatous meningitis, bone metastasis)
3	Journal of Nara Prefectual Seiwa Medical Centarl. 2018; 7: 108-111.	Hane A	77	Male	○		fever, bladder irritation	E.coli	（Undescribed)	（Undescribed)	（－）	（Undescribed)
4	IRYO. 2017; 71: 391-395.	Mizusawa H	79	Female	○		fever	E.coli	meropenem	used	（－）	dementia, depression
5			90	Male	○		fever, coma	E.coli	meropenem	used	DIC, septic shock	cerebral infarction
6			83	Male	○		backpain	E.coli	cefmetazole	used	（－）	small-cell lung cancer
7			86	Male	○		melena	E.coli	ceftazidime	used	（－）	diabetes mellitus, dementia, myocardial infarction
8			91	Male	○		fever	C.freundii	ceftriaxone	used	（－）	chronic subdural hematoma (post operation)
9			81	Male	○		gross hematuria, fever	E.coli	meropenem , ceftazidime , tazobactam/piperacillin	used	acute kidney injury	renal dysfanction
10			56	Male	○		anorexia	E.coli	piperacillin , ceftazidime , imipenem/cilastatin	used	emphysematous pyelonephritis	diabetes mellitus
11			84	Male	○		urinary retention	C.koseri	ceftriaxone	used	（－）	diabetes mellitus
12	Internal Medicine. 2016; 55: 2101-2104.	Mizuno Y	77	Female	○		coma, urinary retention	E.coli	meropenem , vancomycin	used	bacterial meningitis(S.penumoniae)	gastrectomy, cholecystectomy
13	The Journal of Steel Memorial Muroran Hospital. 2016; 49:48-49	Tachigi H	77	Male	○		gross hematuria	E.coli, Enterococcus spp.	levofloxacin , sulbactam/ampicillin	（Undescribed)	（－）	hematopoietic malignancy (brain metastasis)
14	Rinsyo derma. 2016; 58: 1803-1805.	Miyazawa R	68	Female	○		lower abdominal pain	（Undescribed)	cefazolin, clindamycin	used	vulvitis	diabetes mellitus
15	Acta Urologica Japonica. 2016; 62 :431-433.	Kajiwara S	77	Male	○		gross hematuria, pneumaturia	E.coli	cefozopran , levofloxacin	used	（－）	diabetes mellitus, bladder diverticulum
16	Naika. 2016; 118: 829-832.	Abe S	67	Male		○	fever	E.coli	meropenem	（Undescribed)	penumoniae,sepsis	benign prostatic hyperplasia, non-small-cell lung cancer (brain metastasis)
17	Naika. 2016;118 :317-320.	Fujiwara R	88	Female		○	nausea , anorexia	（Undescribed)	（Undescribed)	used	septic shock	diabetes mellitus, atrial flutter, neurogenic bladder, pelvic organ prolapse
18	Acta Urologica Japonica. 2016; 62: 99-103.	Yamaguchi G	96	Female	○		lower abdominal pain	K.penumoniae	ceftriaxone , cephalexin	used	acute focal bacterial pyelonephritis	lung cancer, breast cancer
19	Journal of Japansese Society for Dialysis Therapy. 2016; 49: 65-69.	Masuda T	79	Female		○	lower abdominal pain	E.coli , Bacteroides fragilis	doripenem , sulfamethoxazole/trimethoprim	used	septic shock	diabetes mellitus, end-stage renal disease
Total					14	5
